# Supplementary material for: CREPE: a Shiny app for transcription factor cataloguing
Source: Bioinform Adv. 2023 Apr 21;3(1):vbad055. doi: 10.1093/bioadv/vbad055 (PMC10162806; doi:10.1093/bioadv/vbad055)
Supplement: vbad055_Supplementary_Data [file vbad055_supplementary_data.zip]

Archive with 4 entries (4 files):
- SuppFigure3.eps
- Supplementary_tables.xlsx
- SuppFigure1_Combined.eps
- SuppFigure2.eps
