# Supplementary material for: CREPE: a Shiny app for transcription factor cataloguing
Source: Bioinform Adv. 2023 Apr 21;3(1):vbad055. doi: 10.1093/bioadv/vbad055 (PMC10162806; doi:10.1093/bioadv/vbad055)
Supplement: vbad055_Supplementary_Data [file vbad055_supplementary_data.zip › Supplementary_tables.xlsx]

## Sheet: TableS1_Summary_HumanTF_catalog
Supplementary Table S1. Summary_HumanTF_catalog. Pfam_DBDs used by CREPE. Pfam IDs were obtained from Weirauch and Hughes 2011; https://doi.org/10.1007/978-90-481-9069-0_3)
index	Pfam_DBDs	CisBP	Lambert	CREPE	Identical
1	zf-C2H2	742	759	681	N
2	Homeodomain	228	228	228	Y
3	HLH	109	108	108	N
4	bZIP	54	54	54	Y
5	Forkhead	49	49	52	N
6	zf-C4	46	46	46	Y
7	HMG_box	29	30	50	N
8	Ets	28	28	30	N
9	AT_hook	5	25	1	N
10	T-box	17	17	17	Y
11	Myb_DNA-binding	15	16	25	N
12	Pou	14	16	16	N
13	THAP	12	12	13	N
14	zf-BED	12	12	0	N
15	zf-CXXC	12	12	13	N
16	CENP-B_N	11	11	13	N
17	E2F_TDP	11	11	11	Y
18	MBD	11	11	9	N
19	GATA	10	10	14	N
20	RHD_DNA_bind	10	10	10	Y
21	IRF	9	9	10	N
22	MH1	9	9	12	N
23	PAX	9	9	9	Y
24	RFX_DNA_binding	9	9	9	Y
25	SAND	9	9	9	Y
26	HSF_DNA-bind	8	8	10	N
27	ARID	7	7	15	N
28	CUT	7	7	7	Y
29	DM	7	7	7	Y
30	STAT_bind	7	7	7	Y
31	CP2	6	6	6	Y
32	SRF-TF	6	6	6	Y
33	CSD	5	5	8	N
34	TF_AP-2	5	5	5	Y
35	COE1_DBD	4	4	0	N
36	GTF2I	4	4	5	N
37	mTERF	4	4	4	Y
38	TEA	4	4	4	Y
39	MADF_DNA_bdg	5	3	0	N
40	P53	3	3	3	Y
41	Runt	3	3	3	Y
42	TBP	3	3	3	Y
43	zf-CCCH	3	3	0	N
44	CG-1	2	2	2	Y
45	GCM	2	2	2	Y
46	HPD	2	2	2	Y
47	HTH_psq	2	2	0	N
48	LAG1-DNAbind	2	2	2	Y
49	NDT80_PhoG	2	2	2	Y
50	zf-NF-X1	2	2	2	Y
51	BrkDBD	1	1	1	Y
52	CBFB_NFYA	1	1	1	Y
53	FLYWCH	1	1	0	N
54	TCR	1	1	2	N
55	zf-C2HC	7	0	7	N
56	DP	0	0	3	N
57	SART-1	0	0	1	N

## Sheet: TableS2_CREPE-only_genes_103
Table S2: Genes annoated by CREPE and not in CisBP and hTFcat (103)
index	Gene Name	Ensemble Stable ID
1	ARID1A	ENSG00000117713
2	ARID1B	ENSG00000049618
3	ARID4A	ENSG00000032219
4	ARID4B	ENSG00000054267
5	CARHSP1	ENSG00000153048
6	CERS2	ENSG00000143418
7	CERS3	ENSG00000154227
8	CERS4	ENSG00000090661
9	CERS5	ENSG00000139624
10	CERS6	ENSG00000172292
11	CPHXL	ENSG00000283755
12	CPHXL2	ENSG00000284484
13	CSDC2	ENSG00000172346
14	CSDE1	ENSG00000009307
15	DNAJC1	ENSG00000136770
16	DNAJC2	ENSG00000105821
17	DUXB	ENSG00000282757
18	ERFL	ENSG00000268041
19	FOXL3	ENSG00000248767
20	FOXO3B	ENSG00000240445
21	HMGB1	ENSG00000189403
22	HMGB1P1	ENSG00000124097
23	HMGB2	ENSG00000164104
24	HMGB3	ENSG00000029993
25	HMGB4	ENSG00000176256
26	HMGXB3	ENSG00000113716
27	HMGXB4	ENSG00000100281
28	HSFX3	ENSG00000283697
29	HSFX4	ENSG00000283463
30	ID1	ENSG00000125968
31	ID2	ENSG00000115738
32	ID3	ENSG00000117318
33	ID4	ENSG00000172201
34	JARID2	ENSG00000008083
35	KDM5A	ENSG00000073614
36	KDM5C	ENSG00000126012
37	KDM5D	ENSG00000012817
38	KLF18	ENSG00000283039
39	KRBOX5	ENSG00000197302
40	MEIOSIN	ENSG00000237452
41	MIS18BP1	ENSG00000129534
42	MTA1	ENSG00000182979
43	MTA2	ENSG00000149480
44	MTA3	ENSG00000057935
45	NCOR1	ENSG00000141027
46	NCOR2	ENSG00000196498
47	NFILZ	ENSG00000268480
48	NSD2	ENSG00000109685
49	PBRM1	ENSG00000163939
50	PINX1	ENSG00000258724
51	PMS1	ENSG00000064933
52	RCOR1	ENSG00000089902
53	RCOR2	ENSG00000167771
54	RCOR3	ENSG00000117625
55	RERE	ENSG00000142599
56	SAMD11	ENSG00000187634
57	SART1	ENSG00000175467
58	SMAD2	ENSG00000175387
59	SMAD6	ENSG00000137834
60	SMAD7	ENSG00000101665
61	SMARCC1	ENSG00000173473
62	SMARCC2	ENSG00000139613
63	SMARCE1	ENSG00000073584
64	SSRP1	ENSG00000149136
65	TADA2A	ENSG00000276234
66	TADA2B	ENSG00000173011
67	TESMIN	ENSG00000132749
68	TFAM	ENSG00000108064
69	TOX	ENSG00000198846
70	TOX2	ENSG00000124191
71	TOX3	ENSG00000103460
72	TOX4	ENSG00000092203
73	TPRX2	ENSG00000259009
74	UBTF	ENSG00000108312
75	UBTFL1	ENSG00000255009
76	ZFP91-CNTF	ENSG00000255073
77	ZKSCAN8P1	ENSG00000226314
78	ZNF286A-TBC1D26	ENSG00000255104
79	ZNF559-ZNF177	ENSG00000270011
80	ZNF722	ENSG00000241149
81	ZNF723	ENSG00000268696
82	ZNF738	ENSG00000172687
83	NA	ENSG00000254553
84	NA	ENSG00000289700
85	NA	ENSG00000289685
86	NA	ENSG00000285708
87	NA	ENSG00000283321
88	NA	ENSG00000257184
89	NA	ENSG00000289346
90	NA	ENSG00000284691
91	NA	ENSG00000285827
92	NA	ENSG00000273049
93	NA	ENSG00000258064
94	NA	ENSG00000261459
95	NA	ENSG00000288000
96	NA	ENSG00000283201
97	NA	ENSG00000267022
98	NA	ENSG00000269693
99	NA	ENSG00000196826
100	NA	ENSG00000286098
101	NA	ENSG00000286132
102	NA	ENSG00000142539
103	NA	ENSG00000269825

## Sheet: TableS3_GeneOntology
Table S3: Results of Gene Ontology overrepresentation test
Analysis Type:	PANTHER Overrepresentation Test (Released 20221013)
Annotation Version and Release Date:	GO Ontology database DOI: 10.5281/zenodo.6799722 Released 2022-07-01
Analyzed List:	upload_1 (Homo sapiens)
Reference List:	Homo sapiens (all genes in database)
Test Type:	FISHER
Correction:	FDR
GO biological process complete	Homo sapiens - REFLIST (20589)	upload_1 (76)	upload_1 (expected)	upload_1 (over/under)	upload_1 (fold Enrichment)	upload_1 (raw P-value)	upload_1 (FDR)
zygotic specification of dorsal/ventral axis (GO:0007352)	3	2	0.01	+	> 100	0.000133	0.0168
establishment of Sertoli cell barrier (GO:0097368)	3	2	0.01	+	> 100	0.000133	0.0166
histone H3-K4 demethylation (GO:0034720)	8	3	0.03	+	> 100	7.72e-06	0.00124
histone H3-K9 trimethylation (GO:0036124)	6	2	0.02	+	90.3	0.000368	0.0401
histone H4-K20 methylation (GO:0034770)	10	3	0.04	+	81.27	1.33e-05	0.00193
negative regulation of B cell differentiation (GO:0045578)	7	2	0.03	+	77.4	0.000473	0.0491
nucleosome disassembly (GO:0006337)	19	5	0.07	+	71.29	2.37e-08	7.14e-06
protein-DNA complex disassembly (GO:0032986)	21	5	0.08	+	64.5	3.65e-08	1.02e-05
locomotor rhythm (GO:0045475)	13	3	0.05	+	62.52	2.59e-05	0.00369
regulation of nucleotide-excision repair (GO:2000819)	28	6	0.1	+	58.05	2.51e-09	9.83e-07
regulation of G0 to G1 transition (GO:0070316)	37	6	0.14	+	43.93	1.11e-08	3.54e-06
positive regulation of myoblast differentiation (GO:0045663)	45	6	0.17	+	36.12	3.2e-08	9.11e-06
circadian behavior (GO:0048512)	24	3	0.09	+	33.86	0.000131	0.0167
regulation of cell fate specification (GO:0042659)	26	3	0.1	+	31.26	0.000163	0.0201
rhythmic behavior (GO:0007622)	26	3	0.1	+	31.26	0.000163	0.02
histone lysine demethylation (GO:0070076)	28	3	0.1	+	29.03	0.0002	0.0239
regulation of androgen receptor signaling pathway (GO:0060765)	28	3	0.1	+	29.03	0.0002	0.0237
positive regulation of stem cell population maintenance (GO:1902459)	47	5	0.17	+	28.82	1.34e-06	0.000272
histone demethylation (GO:0016577)	29	3	0.11	+	28.02	0.00022	0.0251
histone deacetylation (GO:0016575)	60	6	0.22	+	27.09	1.54e-07	3.84e-05
protein demethylation (GO:0006482)	32	3	0.12	+	25.4	0.000287	0.0322
protein deacetylation (GO:0006476)	64	6	0.24	+	25.4	2.2e-07	5.39e-05
protein dealkylation (GO:0008214)	32	3	0.12	+	25.4	0.000287	0.032
regulation of myoblast differentiation (GO:0045661)	77	7	0.28	+	24.63	2.48e-08	7.2e-06
ceramide biosynthetic process (GO:0046513)	57	5	0.21	+	23.76	3.23e-06	0.000564
circadian regulation of gene expression (GO:0032922)	71	6	0.26	+	22.89	3.9e-07	9e-05
protein deacylation (GO:0035601)	75	6	0.28	+	21.67	5.28e-07	0.00012
macromolecule deacylation (GO:0098732)	79	6	0.29	+	20.58	7.03e-07	0.000158
regulation of stem cell population maintenance (GO:2000036)	70	5	0.26	+	19.35	8.31e-06	0.00132
negative regulation of lymphocyte differentiation (GO:0045620)	57	4	0.21	+	19.01	7.52e-05	0.00991
positive regulation of double-strand break repair (GO:2000781)	89	6	0.33	+	18.26	1.36e-06	0.000273
regulation of mitotic metaphase/anaphase transition (GO:0030071)	92	6	0.34	+	17.67	1.63e-06	0.000312
regulation of metaphase/anaphase transition of cell cycle (GO:1902099)	95	6	0.35	+	17.11	1.95e-06	0.000367
regulation of mitotic sister chromatid separation (GO:0010965)	98	6	0.36	+	16.59	2.31e-06	0.000426
positive regulation of lymphocyte differentiation (GO:0045621)	131	8	0.48	+	16.54	4.39e-08	1.21e-05
positive regulation of T cell differentiation (GO:0045582)	117	7	0.43	+	16.21	3.66e-07	8.7e-05
epigenetic regulation of gene expression (GO:0040029)	118	7	0.44	+	16.07	3.87e-07	9.06e-05
regulation of lymphocyte differentiation (GO:0045619)	210	12	0.78	+	15.48	2.97e-11	1.73e-08
regulation of sister chromatid segregation (GO:0033045)	107	6	0.39	+	15.19	3.74e-06	0.000625
regulation of T cell differentiation (GO:0045580)	179	10	0.66	+	15.13	1.83e-09	7.73e-07
chromatin remodeling (GO:0006338)	323	18	1.19	+	15.1	2.77e-16	2.55e-13
positive regulation of leukocyte differentiation (GO:1902107)	183	10	0.68	+	14.8	2.24e-09	9.23e-07
positive regulation of hemopoiesis (GO:1903708)	183	10	0.68	+	14.8	2.24e-09	8.99e-07
regulation of chromosome separation (GO:1905818)	111	6	0.41	+	14.64	4.58e-06	0.000748
positive regulation of DNA repair (GO:0045739)	130	7	0.48	+	14.59	7.21e-07	0.000159
regulation of double-strand break repair (GO:2000779)	135	7	0.5	+	14.05	9.18e-07	0.000192
circadian rhythm (GO:0007623)	138	7	0.51	+	13.74	1.06e-06	0.000218
ceramide metabolic process (GO:0006672)	99	5	0.37	+	13.68	4.08e-05	0.00561
nucleosome organization (GO:0034728)	125	6	0.46	+	13	8.79e-06	0.00137
sphingolipid biosynthetic process (GO:0030148)	105	5	0.39	+	12.9	5.33e-05	0.00715
regulation of chromosome segregation (GO:0051983)	131	6	0.48	+	12.41	1.14e-05	0.0017
chromatin organization (GO:0006325)	585	25	2.16	+	11.58	6.67e-20	6.54e-17
regulation of G1/S transition of mitotic cell cycle (GO:2000045)	164	7	0.61	+	11.56	3.18e-06	0.00056
negative regulation of transforming growth factor beta receptor signaling pathway (GO:0030512)	94	4	0.35	+	11.53	0.00047	0.0491
regulation of DNA repair (GO:0006282)	212	9	0.78	+	11.5	1.19e-07	3.06e-05
positive regulation of response to DNA damage stimulus (GO:2001022)	168	7	0.62	+	11.29	3.7e-06	0.000624
regulation of leukocyte differentiation (GO:1902105)	316	12	1.17	+	10.29	2.62e-09	1e-06
protein-containing complex disassembly (GO:0032984)	134	5	0.49	+	10.11	0.000161	0.0201
regulation of cell cycle G1/S phase transition (GO:1902806)	192	7	0.71	+	9.88	8.61e-06	0.00135
regulation of transforming growth factor beta receptor signaling pathway (GO:0017015)	139	5	0.51	+	9.74	0.00019	0.0229
histone modification (GO:0016570)	365	13	1.35	+	9.65	1.13e-09	5.36e-07
regulation of cellular response to transforming growth factor beta stimulus (GO:1903844)	142	5	0.52	+	9.54	0.000209	0.0243
regulation of hemopoiesis (GO:1903706)	398	14	1.47	+	9.53	2.81e-10	1.42e-07
membrane lipid biosynthetic process (GO:0046467)	143	5	0.53	+	9.47	0.000216	0.0249
protein-DNA complex subunit organization (GO:0071824)	233	8	0.86	+	9.3	2.9e-06	0.000517
rhythmic process (GO:0048511)	272	9	1	+	8.96	8.99e-07	0.00019
positive regulation of T cell activation (GO:0050870)	253	8	0.93	+	8.57	5.22e-06	0.000845
sphingolipid metabolic process (GO:0006665)	160	5	0.59	+	8.47	0.000357	0.0392
positive regulation of DNA metabolic process (GO:0051054)	305	9	1.13	+	7.99	2.25e-06	0.000419
positive regulation of leukocyte cell-cell adhesion (GO:1903039)	276	8	1.02	+	7.85	9.68e-06	0.00149
regulation of response to DNA damage stimulus (GO:2001020)	314	9	1.16	+	7.76	2.83e-06	0.00051
positive regulation of cell-cell adhesion (GO:0022409)	324	9	1.2	+	7.53	3.63e-06	0.000619
regulation of T cell activation (GO:0050863)	377	10	1.39	+	7.19	1.5e-06	0.000291
regulation of leukocyte cell-cell adhesion (GO:1903037)	369	9	1.36	+	6.61	1.01e-05	0.00152
regulation of mitotic cell cycle phase transition (GO:1901990)	332	8	1.23	+	6.53	3.52e-05	0.00489
regulation of chromosome organization (GO:0033044)	252	6	0.93	+	6.45	0.000376	0.0407
positive regulation of lymphocyte activation (GO:0051251)	421	10	1.55	+	6.43	3.92e-06	0.000647
regulation of DNA metabolic process (GO:0051052)	541	12	2	+	6.01	7.81e-07	0.00017
regulation of lymphocyte activation (GO:0051249)	591	13	2.18	+	5.96	2.82e-07	6.8e-05
positive regulation of leukocyte activation (GO:0002696)	469	10	1.73	+	5.78	9.9e-06	0.00151
positive regulation of cell activation (GO:0050867)	486	10	1.79	+	5.57	1.34e-05	0.00193
negative regulation of DNA-templated transcription (GO:0045892)	1323	26	4.88	+	5.32	7.77e-13	6.1e-10
negative regulation of nucleic acid-templated transcription (GO:1903507)	1325	26	4.89	+	5.32	8.04e-13	6.01e-10
negative regulation of RNA biosynthetic process (GO:1902679)	1327	26	4.9	+	5.31	8.32e-13	5.93e-10
regulation of leukocyte activation (GO:0002694)	684	13	2.52	+	5.15	1.41e-06	0.00028
negative regulation of RNA metabolic process (GO:0051253)	1435	27	5.3	+	5.1	6.67e-13	5.81e-10
regulation of cell-cell adhesion (GO:0022407)	484	9	1.79	+	5.04	8.03e-05	0.0105
regulation of cell cycle phase transition (GO:1901987)	431	8	1.59	+	5.03	0.000208	0.0243
negative regulation of transcription by RNA polymerase II (GO:0000122)	974	18	3.6	+	5.01	1.41e-08	4.41e-06
positive regulation of cell adhesion (GO:0045785)	488	9	1.8	+	5	8.54e-05	0.0111
negative regulation of nucleobase-containing compound metabolic process (GO:0045934)	1562	28	5.77	+	4.86	6.83e-13	5.63e-10
regulation of transcription by RNA polymerase II (GO:0006357)	2606	46	9.62	+	4.78	1.68e-22	2.03e-19
negative regulation of macromolecule biosynthetic process (GO:0010558)	1533	27	5.66	+	4.77	3.07e-12	2.09e-09
regulation of cell activation (GO:0050865)	741	13	2.74	+	4.75	3.35e-06	0.000578
regulation of DNA-templated transcription (GO:0006355)	3454	60	12.75	+	4.71	2.72e-32	2.13e-28
regulation of nucleic acid-templated transcription (GO:1903506)	3456	60	12.76	+	4.7	2.81e-32	1.47e-28
regulation of RNA biosynthetic process (GO:2001141)	3465	60	12.79	+	4.69	3.25e-32	1.27e-28
positive regulation of cell differentiation (GO:0045597)	884	15	3.26	+	4.6	7.98e-07	0.000171
negative regulation of cellular biosynthetic process (GO:0031327)	1594	27	5.88	+	4.59	7.51e-12	4.91e-09
regulation of cellular response to stress (GO:0080135)	709	12	2.62	+	4.59	1.19e-05	0.00176
regulation of RNA metabolic process (GO:0051252)	3752	63	13.85	+	4.55	4.58e-34	7.17e-30
negative regulation of biosynthetic process (GO:0009890)	1624	27	5.99	+	4.5	1.15e-11	6.93e-09
regulation of macromolecule biosynthetic process (GO:0010556)	3938	62	14.54	+	4.27	1.54e-31	4.02e-28
regulation of nucleobase-containing compound metabolic process (GO:0019219)	4067	63	15.01	+	4.2	5.54e-32	1.74e-28
regulation of cellular biosynthetic process (GO:0031326)	4102	62	15.14	+	4.09	1.65e-30	3.7e-27
regulation of biosynthetic process (GO:0009889)	4163	62	15.37	+	4.03	3.89e-30	7.63e-27
negative regulation of cell differentiation (GO:0045596)	676	10	2.5	+	4.01	0.000201	0.0237
DNA-templated transcription (GO:0006351)	613	9	2.26	+	3.98	0.000452	0.0479
nucleic acid-templated transcription (GO:0097659)	614	9	2.27	+	3.97	0.000458	0.0481
positive regulation of nucleic acid-templated transcription (GO:1903508)	1715	25	6.33	+	3.95	1.31e-09	6.06e-07
positive regulation of DNA-templated transcription (GO:0045893)	1715	25	6.33	+	3.95	1.31e-09	5.88e-07
regulation of cell differentiation (GO:0045595)	1581	23	5.84	+	3.94	7.73e-09	2.63e-06
positive regulation of RNA biosynthetic process (GO:1902680)	1721	25	6.35	+	3.94	1.41e-09	6.14e-07
negative regulation of developmental process (GO:0051093)	923	13	3.41	+	3.82	3.35e-05	0.00469
positive regulation of nucleobase-containing compound metabolic process (GO:0045935)	2058	28	7.6	+	3.69	4.31e-10	2.11e-07
positive regulation of RNA metabolic process (GO:0051254)	1848	25	6.82	+	3.66	5.96e-09	2.08e-06
positive regulation of developmental process (GO:0051094)	1339	18	4.94	+	3.64	1.49e-06	0.000293
positive regulation of macromolecule biosynthetic process (GO:0010557)	1943	26	7.17	+	3.63	3.3e-09	1.23e-06
negative regulation of cellular metabolic process (GO:0031324)	2264	30	8.36	+	3.59	1.45e-10	7.83e-08
regulation of gene expression (GO:0010468)	4855	64	17.92	+	3.57	1.22e-28	2.12e-25
regulation of multicellular organismal development (GO:2000026)	1383	18	5.11	+	3.53	2.35e-06	0.000429
negative regulation of nitrogen compound metabolic process (GO:0051172)	2409	31	8.89	+	3.49	1.27e-10	7.14e-08
positive regulation of cellular biosynthetic process (GO:0031328)	2048	26	7.56	+	3.44	9.81e-09	3.21e-06
positive regulation of biosynthetic process (GO:0009891)	2087	26	7.7	+	3.37	1.45e-08	4.45e-06
positive regulation of immune system process (GO:0002684)	967	12	3.57	+	3.36	0.000225	0.0256
regulation of cellular metabolic process (GO:0031323)	5647	64	20.84	+	3.07	9.9e-25	1.41e-21
positive regulation of gene expression (GO:0010628)	1151	13	4.25	+	3.06	0.000298	0.0329
positive regulation of multicellular organismal process (GO:0051240)	1515	17	5.59	+	3.04	3.23e-05	0.00456
negative regulation of macromolecule metabolic process (GO:0010605)	2764	31	10.2	+	3.04	3.77e-09	1.38e-06
regulation of nitrogen compound metabolic process (GO:0051171)	5709	64	21.07	+	3.04	1.89e-24	2.47e-21
regulation of primary metabolic process (GO:0080090)	5872	65	21.68	+	3	7.36e-25	1.15e-21
regulation of developmental process (GO:0050793)	2489	27	9.19	+	2.94	1.22e-07	3.1e-05
negative regulation of metabolic process (GO:0009892)	2988	31	11.03	+	2.81	2.42e-08	7.17e-06
regulation of macromolecule metabolic process (GO:0060255)	6214	64	22.94	+	2.79	2.78e-22	3.11e-19
positive regulation of cellular metabolic process (GO:0031325)	3122	31	11.52	+	2.69	6.76e-08	1.8e-05
positive regulation of macromolecule metabolic process (GO:0010604)	3542	35	13.07	+	2.68	5.95e-09	2.12e-06
regulation of immune system process (GO:0002682)	1520	15	5.61	+	2.67	0.000409	0.044
positive regulation of nitrogen compound metabolic process (GO:0051173)	3174	31	11.72	+	2.65	9.9e-08	2.59e-05
regulation of metabolic process (GO:0019222)	6754	65	24.93	+	2.61	3.22e-21	3.37e-18
positive regulation of metabolic process (GO:0009893)	3858	35	14.24	+	2.46	5.61e-08	1.52e-05
nucleic acid metabolic process (GO:0090304)	2276	20	8.4	+	2.38	0.000175	0.0213
regulation of multicellular organismal process (GO:0051239)	2750	23	10.15	+	2.27	0.000121	0.0155
negative regulation of cellular process (GO:0048523)	4732	35	17.47	+	2	1.32e-05	0.00193
negative regulation of biological process (GO:0048519)	5314	36	19.62	+	1.84	5.91e-05	0.00785
positive regulation of cellular process (GO:0048522)	5670	36	20.93	+	1.72	0.000258	0.0291
regulation of cellular process (GO:0050794)	11187	69	41.29	+	1.67	8.92e-12	5.59e-09
positive regulation of biological process (GO:0048518)	6304	38	23.27	+	1.63	0.000431	0.046
regulation of biological process (GO:0050789)	11806	69	43.58	+	1.58	2.42e-10	1.27e-07
biological regulation (GO:0065007)	12544	69	46.3	+	1.49	8.79e-09	2.93e-06
biological_process (GO:0008150)	17864	76	65.94	+	1.15	4.67e-05	0.00631
Unclassified (UNCLASSIFIED)	2725	0	10.06	-	< 0.01	4.67e-05	0.00636

## Sheet: TableS4_Assemblies
Table S4: Assemblies used to generate gene trees using CREPE putative TFs and OrthoFinder:
index	Species	Assembly Name
1	Anolis carolinensis	AnoCar2.0v2
2	Balaenoptera musculus	mBalMus1.v2
3	Bos taurus	ARS-UCD1.2
4	Caenorhabditis elegans	WBcel235
5	Ciona savignyi	CSAV2.0
6	Crocodylus porosus	CroPor_comp1
7	Danio rerio	GRCz11
8	Dasypus novemcinctus	Dasnov3.0
9	Drosophila melanogaster	BDGP6.32
10	Felis catus	Felis_catus_9.0
11	Gallus gallus	GRCg6a
12	Homo sapiens	GRCh38
13	Mus musculus	GRCm39
14	Myotis lucifugus	Myoluc2.0
15	Oryzias latipes	ASM223467v1
16	Pan paniscus	panpan1.1
17	Pan troglodytes	Pan_tro_3.0
18	Parus major	Parus_major1.1
19	Phascolarctos cinereus	phaCin_unsw_v4.1
20	Pteropus vampyrus	pteVam1
21	Rattus norvegicus	Rnor_6.0
22	Saccharomyces cerevisiae	R64-1-1
